# Supplementary material for: Combination Therapy for Overcoming Multidrug Resistance in Breast Cancer Through Hedgehog Signaling Pathway Regulation
Source: Pharmaceutics. 2025 Apr 26;17(5):572. doi: 10.3390/pharmaceutics17050572 (PMC12114799; doi:10.3390/pharmaceutics17050572)
Supplement: Supplementary file 1 [file pharmaceutics-17-00572-s001.zip]

Archive with 1 entries (1 files):
- pharmaceutics-3546626-supplementary.pdf
